# Supplementary material for: Benzotriazole in Cancer: A Systematic Review on Preclinical Evidence and Structure–Activity Relationship
Source: Pharmaceuticals (Basel). 2025 Dec 30;19(1):77. doi: 10.3390/ph19010077 (PMC12844763; doi:10.3390/ph19010077)
Supplement: Supplementary file 1 [file pharmaceuticals-19-00077-s001.zip]

Archive with 1 entries (1 files):
- pharmaceuticals-4051096-supplementary.pdf
